# Supplementary material for: Two Decades of Cetacean Population Status and Mortality in Thailand: Spatiotemporal Trends, Environmental Drivers, and Anthropogenic Stressors
Source: Animals (Basel). 2026 Jun 4;16(11):1733. doi: 10.3390/ani16111733 (PMC13255866; doi:10.3390/ani16111733)
Supplement: Supplementary file 1 [file animals-16-01733-s001.zip]

Archive with 1 entries (1 files):
- animals-4304987-supplementary.pdf
